# Supplementary material for: The temporal and stimuli-specific effects of LPS and IFNγ on microglial activation
Source: Front Aging Neurosci. 2026 Jan 29;18:1756410. doi: 10.3389/fnagi.2026.1756410 (PMC12894321; doi:10.3389/fnagi.2026.1756410)
Supplement: Supplementary file 5 [file Supplementary_file_1.zip]

Archive with 2 entries (2 files):
- star_featureCounts_publication.txt
- sample_info_publication.txt
