# Supplementary material for: The temporal and stimuli-specific effects of LPS and IFNγ on microglial activation
Source: Front Aging Neurosci. 2026 Jan 29;18:1756410. doi: 10.3389/fnagi.2026.1756410 (PMC12894321; doi:10.3389/fnagi.2026.1756410)
Supplement: Supplementary file 5 [file Supplementary_file_1.zip › sample_info_publication.txt]

	Group
V14	IFN_LPS
V15	IFN_LPS
I1	Ctrl
I2	Ctrl
I3	Ctrl
II4	LPS
II5	LPS
II6	LPS
